# Supplementary material for: Two new species and a new record of the Encarsialongifasciata-group (Hymenoptera, Aphelinidae) from Malaysia and China
Source: Biodivers Data J. 2022 Sep 26;10:e91069. doi: 10.3897/BDJ.10.e91069 (PMC9848454; doi:10.3897/BDJ.10.e91069)
Supplement: XML Treatment for Encarsia borneensis [file BDJ.10.e91069-treatment1.xml]

<!DOCTYPE tp:taxon-treatment
  PUBLIC "-//TaxonX//DTD Taxonomic Treatment Publishing DTD v0 20100105//EN" "tax-treatment-NSO.dtd">
<tp:taxon-treatment xmlns:tp="http://www.plazi.org/taxpub"><tp:treatment-meta><mixed-citation publication-type="journal"><person-group><name><surname>Geng</surname><given-names>Hui</given-names></name><name><surname>Li</surname><given-names>Cheng-De</given-names></name><name><surname>Polaszek</surname><given-names>Andrew</given-names></name><name><surname>Liu</surname><given-names>Si-Zhu</given-names></name></person-group><article-title>Two new species and a new record of the <italic><tp:taxon-name><tp:taxon-name-part taxon-name-part-type="genus" reg="Encarsia">Encarsia</tp:taxon-name-part><tp:taxon-name-part taxon-name-part-type="species" reg="longifasciata">longifasciata</tp:taxon-name-part></tp:taxon-name></italic>-group (<tp:taxon-name><tp:taxon-name-part taxon-name-part-type="order">Hymenoptera</tp:taxon-name-part></tp:taxon-name>, <tp:taxon-name><tp:taxon-name-part taxon-name-part-type="family">Aphelinidae</tp:taxon-name-part></tp:taxon-name>) from Malaysia and China</article-title><source>Biodivers Data J</source><day>26</day><month>09</month><year>2022</year><volume>10</volume><pub-id pub-id-type="doi">10.3897/BDJ.10.e91069</pub-id></mixed-citation></tp:treatment-meta><tp:nomenclature><tp:taxon-name>
            <object-id xmlns:xlink="http://www.w3.org/1999/xlink" content-type="arpha" xlink:type="simple">4BD44D58-BFB8-599B-85B3-3EBC9C825603</object-id>
            <tp:taxon-name-part taxon-name-part-type="genus">Encarsia</tp:taxon-name-part>
            <tp:taxon-name-part taxon-name-part-type="species">borneensis</tp:taxon-name-part>
          </tp:taxon-name><tp:taxon-authority>Geng &amp; Li</tp:taxon-authority><tp:taxon-status xmlns:xlink="http://www.w3.org/1999/xlink" xlink:type="simple">sp. n.</tp:taxon-status></tp:nomenclature><tp:treatment-sec sec-type="materials"><title>Materials</title><list list-type="alpha-lower" list-content="occurrences"><list-item><p><bold>Type status:</bold> <named-content xmlns:xlink="http://www.w3.org/1999/xlink" content-type="dwc:typeStatus" xlink:type="simple">Holotype</named-content>. <bold>Occurrence:</bold> individualCount: <named-content xmlns:xlink="http://www.w3.org/1999/xlink" content-type="dwc:individualCount" xlink:type="simple">1</named-content>; sex: <named-content xmlns:xlink="http://www.w3.org/1999/xlink" content-type="dwc:sex" xlink:type="simple">female</named-content>; lifeStage: <named-content xmlns:xlink="http://www.w3.org/1999/xlink" content-type="dwc:lifeStage" xlink:type="simple">adult</named-content>; <bold>Location:</bold> country: <named-content xmlns:xlink="http://www.w3.org/1999/xlink" content-type="dwc:country" xlink:type="simple">Malaysia</named-content>; countryCode: <named-content xmlns:xlink="http://www.w3.org/1999/xlink" content-type="dwc:countryCode" xlink:type="simple">MYS</named-content>; stateProvince: <named-content xmlns:xlink="http://www.w3.org/1999/xlink" content-type="dwc:stateProvince" xlink:type="simple">Borneo</named-content>; county: <named-content xmlns:xlink="http://www.w3.org/1999/xlink" content-type="dwc:county" xlink:type="simple">Sabah</named-content>; municipality: <named-content xmlns:xlink="http://www.w3.org/1999/xlink" content-type="dwc:municipality" xlink:type="simple">Keningau</named-content>; locality: <named-content xmlns:xlink="http://www.w3.org/1999/xlink" content-type="dwc:locality" xlink:type="simple">Jungle Girl Camp</named-content>; verbatimLatitude: <named-content xmlns:xlink="http://www.w3.org/1999/xlink" content-type="dwc:verbatimLatitude" xlink:type="simple">5°26'55.7" N</named-content>; verbatimLongitude: <named-content xmlns:xlink="http://www.w3.org/1999/xlink" content-type="dwc:verbatimLongitude" xlink:type="simple">116°27'08.6" E</named-content>; <bold>Identification:</bold> identificationID: <named-content xmlns:xlink="http://www.w3.org/1999/xlink" content-type="dwc:identificationID" xlink:type="simple">E432</named-content>; identifiedBy: <named-content xmlns:xlink="http://www.w3.org/1999/xlink" content-type="dwc:identifiedBy" xlink:type="simple">Geng Hui; Li Cheng-De</named-content>; <bold>Event:</bold> year: <named-content xmlns:xlink="http://www.w3.org/1999/xlink" content-type="dwc:year" xlink:type="simple">2016</named-content>; month: <named-content xmlns:xlink="http://www.w3.org/1999/xlink" content-type="dwc:month" xlink:type="simple">August</named-content>; day: <named-content xmlns:xlink="http://www.w3.org/1999/xlink" content-type="dwc:day" xlink:type="simple">21-25</named-content>; <bold>Record Level:</bold> institutionCode: <named-content xmlns:xlink="http://www.w3.org/1999/xlink" content-type="dwc:institutionCode" xlink:type="simple">NEFU</named-content></p></list-item></list></tp:treatment-sec><tp:treatment-sec sec-type="Description"><title>Description</title><p>Female (<italic>Fig. <xref ref-type="fig" rid="F8036118">1</xref></italic>). Length, mesosoma plus metasoma, 0.57 mm. Head (Fig. <xref ref-type="fig" rid="F8036118">1</xref>A) dark brown with scrobes pale; eyes dark red, ocelli red. Mesosoma (Fig. <xref ref-type="fig" rid="F8036118">1</xref>B) with mid-lobe of mesoscutum dark brown, except sides and posterior margin light brown, axilla and propodeum dark brown, side lobe of mesoscutum brown-yellow with a dark patch anteromedially, scutellum pale yellow with posterior margin infuscate, metanotum pale brown-yellow. Metasoma (Fig. <xref ref-type="fig" rid="F8036118">1</xref>C) dark brown, except middle of T5-T6 and 3/4 apex of T7. Ovipositor yellow with third valvula brown. Antennae (Fig. <xref ref-type="fig" rid="F8036118">1</xref>D) yellow-brown with radicle and scape brown. Wings (Fig. <xref ref-type="fig" rid="F8036118">1</xref>E) hyaline, venation pale brown and tegula dark brown. Legs (Fig. <xref ref-type="fig" rid="F8036118">1</xref>F) pale yellow, except base of hind coxae brown.</p><p>Head (Fig. <xref ref-type="fig" rid="F8036118">1</xref>A) as wide as mesosoma. Maxillary and labial palps 1-segmented. Mandibles with three teeth. Eyes with fine and transpar­ent setae. Stemmaticum with transverse reticulate sculpture. Frontovertex with robust setae. Antennal formula 1,1,4,2 (Fig. <xref ref-type="fig" rid="F8036118">1</xref>D); F1 2× as long as wide, 1.5× as long as pedicel, as long as F2 and slightly shorter than F3, respectively. F2 and F3 1.83× and 2.5× as long as wide, respectively. Flagellum with the following numbers of longitudinal sensilla: F1:2, F2:2, F3:3, F4:4, F5:3, F6:3.</p><p>Mid-lobe of mesoscutum (Fig. <xref ref-type="fig" rid="F8036118">1</xref>B) with six setae, each side lobe with two setae. Axilla with one robust seta anteriorly. Mid-lobe of mesoscutum, axillae and scutellum with reticulate sculpture. Distance between placoid sensilla on scutellum 4.4× the maximum width of a sensillum. Distance between anterior pair of scutellar setae 1.31× as long as the distance between posterior pair. Fore wing (Fig. <xref ref-type="fig" rid="F8036118">1</xref>E) 2.74× as long as wide, with a clear asetose area around the stigmal vein and a wide asetose strip along posterior margin of wing disc; marginal fringe 0.37× as long as disc width, costal cell with nine setae in a row, basal cell with two setae, submarginal vein with two setae, marginal vein with five setae along anterior margin. Tarsal formula 5-5-5 (Fig. <xref ref-type="fig" rid="F8036118">1</xref>F). Mid-tibial spur 0.66× as long as correspond­ing basitarsus, the latter 0.35× as long as mid-tibia. Hind tibia 0.96× as long as mid-tibia.</p><p>Petiole smooth (Fig. <xref ref-type="fig" rid="F8036118">1</xref>C). T1–T5 laterally with scale like reticulation. T2– T7 with 2+2, 2+3, 1+1, 2+2, 1+2+1 and 4 setae, respectively. T7 1.29× as wide as long. Ovipositor exerted, apparently originating from level of T4, 1.19× as long as mid-tibia, 0.91× as long as mid-tibia and basitarsus combined. Third valvula 0.58× as long as second valvifer, 0.38× as long as ovipositor.</p></tp:treatment-sec><tp:treatment-sec sec-type="Diagnosis"><title>Diagnosis</title><p>Head and body largely dark brown, except scutellum and some pale spots on last three metasomal segments. Antennal F1 and F2 with longitudinal sensilla, F1 1.5× as long as pedicel. Mid-lobe of mesoscutum with three pairs of setae. Third valvulae brown and terminating in an abrupt angle.</p></tp:treatment-sec><tp:treatment-sec sec-type="Etymology"><title>Etymology</title><p>The specific name is derived from the collection locality name.</p></tp:treatment-sec><tp:treatment-sec sec-type="Taxon discussion"><title>Taxon discussion</title><p>The new species is easy to distinguish from other species of this group by the combination of a dark metasoma, F1 with longitudinal sensilla and distinctly longer than pedicel and three pairs of setae on mid-lobe of mesoscutum.</p></tp:treatment-sec><tp:treatment-sec><!--Section generated to contain objects referenced in tp:taxon-treatment.--><fig id="F8036118" position="float" orientation="portrait"><object-id xmlns:xlink="http://www.w3.org/1999/xlink" content-type="arpha" xlink:type="simple">4DC27F60-6913-56B3-B59F-6A0DB16773AA</object-id><object-id xmlns:xlink="http://www.w3.org/1999/xlink" content-type="doi" xlink:type="simple">10.3897/BDJ.10.e91069.figure1</object-id><label>Figure 1.</label><caption><p><italic><tp:taxon-name><tp:taxon-name-part taxon-name-part-type="genus" reg="Encarsia">Encarsia</tp:taxon-name-part><tp:taxon-name-part taxon-name-part-type="species" reg="borneensis">borneensis</tp:taxon-name-part></tp:taxon-name></italic> sp. nov. <bold>A</bold> head; <bold>B</bold> mesosoma antenna; <bold>C</bold> metasoma; <bold>D</bold> antenna; <bold>E</bold> fore wing; <bold>F</bold> mid- and hind leg. Scale bars = 50 μm.</p></caption><graphic xmlns:xlink="http://www.w3.org/1999/xlink" xlink:href="bdj-10-e91069-g001.jpg" position="float" id="oo_716114.jpg" orientation="portrait" xlink:type="simple"><uri content-type="original_file" xlink:type="simple">https://binary.pensoft.net/fig/716114</uri></graphic></fig></tp:treatment-sec></tp:taxon-treatment>
