# Supplementary material for: Two new species and a new record of the Encarsialongifasciata-group (Hymenoptera, Aphelinidae) from Malaysia and China
Source: Biodivers Data J. 2022 Sep 26;10:e91069. doi: 10.3897/BDJ.10.e91069 (PMC9848454; doi:10.3897/BDJ.10.e91069)
Supplement: XML Treatment for Encarsia pauroseta [file BDJ.10.e91069-treatment2.xml]

<!DOCTYPE tp:taxon-treatment
  PUBLIC "-//TaxonX//DTD Taxonomic Treatment Publishing DTD v0 20100105//EN" "tax-treatment-NSO.dtd">
<tp:taxon-treatment xmlns:tp="http://www.plazi.org/taxpub"><tp:treatment-meta><mixed-citation publication-type="journal"><person-group><name><surname>Geng</surname><given-names>Hui</given-names></name><name><surname>Li</surname><given-names>Cheng-De</given-names></name><name><surname>Polaszek</surname><given-names>Andrew</given-names></name><name><surname>Liu</surname><given-names>Si-Zhu</given-names></name></person-group><article-title>Two new species and a new record of the <italic><tp:taxon-name><tp:taxon-name-part taxon-name-part-type="genus" reg="Encarsia">Encarsia</tp:taxon-name-part><tp:taxon-name-part taxon-name-part-type="species" reg="longifasciata">longifasciata</tp:taxon-name-part></tp:taxon-name></italic>-group (<tp:taxon-name><tp:taxon-name-part taxon-name-part-type="order">Hymenoptera</tp:taxon-name-part></tp:taxon-name>, <tp:taxon-name><tp:taxon-name-part taxon-name-part-type="family">Aphelinidae</tp:taxon-name-part></tp:taxon-name>) from Malaysia and China</article-title><source>Biodivers Data J</source><day>26</day><month>09</month><year>2022</year><volume>10</volume><pub-id pub-id-type="doi">10.3897/BDJ.10.e91069</pub-id></mixed-citation></tp:treatment-meta><tp:nomenclature><tp:taxon-name>
            <object-id xmlns:xlink="http://www.w3.org/1999/xlink" content-type="arpha" xlink:type="simple">8321763A-6DA0-5135-B0B6-AEE022374866</object-id>
            <tp:taxon-name-part taxon-name-part-type="genus">Encarsia</tp:taxon-name-part>
            <tp:taxon-name-part taxon-name-part-type="species">pauroseta</tp:taxon-name-part>
          </tp:taxon-name><tp:taxon-authority>Geng &amp; Li</tp:taxon-authority><tp:taxon-status xmlns:xlink="http://www.w3.org/1999/xlink" xlink:type="simple">sp. n.</tp:taxon-status></tp:nomenclature><tp:treatment-sec sec-type="materials"><title>Materials</title><list list-type="alpha-lower" list-content="occurrences"><list-item><p><bold>Type status:</bold> <named-content xmlns:xlink="http://www.w3.org/1999/xlink" content-type="dwc:typeStatus" xlink:type="simple">Holotype</named-content>. <bold>Occurrence:</bold> individualCount: <named-content xmlns:xlink="http://www.w3.org/1999/xlink" content-type="dwc:individualCount" xlink:type="simple">1</named-content>; sex: <named-content xmlns:xlink="http://www.w3.org/1999/xlink" content-type="dwc:sex" xlink:type="simple">female</named-content>; lifeStage: <named-content xmlns:xlink="http://www.w3.org/1999/xlink" content-type="dwc:lifeStage" xlink:type="simple">adult</named-content>; <bold>Location:</bold> country: <named-content xmlns:xlink="http://www.w3.org/1999/xlink" content-type="dwc:country" xlink:type="simple">China</named-content>; countryCode: <named-content xmlns:xlink="http://www.w3.org/1999/xlink" content-type="dwc:countryCode" xlink:type="simple">CN</named-content>; stateProvince: <named-content xmlns:xlink="http://www.w3.org/1999/xlink" content-type="dwc:stateProvince" xlink:type="simple">Yunnan</named-content>; county: <named-content xmlns:xlink="http://www.w3.org/1999/xlink" content-type="dwc:county" xlink:type="simple">Menghai</named-content>; locality: <named-content xmlns:xlink="http://www.w3.org/1999/xlink" content-type="dwc:locality" xlink:type="simple">Shuijingliangzi</named-content>; <bold>Identification:</bold> identificationID: <named-content xmlns:xlink="http://www.w3.org/1999/xlink" content-type="dwc:identificationID" xlink:type="simple">E172</named-content>; identifiedBy: <named-content xmlns:xlink="http://www.w3.org/1999/xlink" content-type="dwc:identifiedBy" xlink:type="simple">Geng Hui; Li Cheng-De</named-content>; <bold>Event:</bold> year: <named-content xmlns:xlink="http://www.w3.org/1999/xlink" content-type="dwc:year" xlink:type="simple">2014</named-content>; month: <named-content xmlns:xlink="http://www.w3.org/1999/xlink" content-type="dwc:month" xlink:type="simple">February</named-content>; day: <named-content xmlns:xlink="http://www.w3.org/1999/xlink" content-type="dwc:day" xlink:type="simple">17-19</named-content>; <bold>Record Level:</bold> institutionCode: <named-content xmlns:xlink="http://www.w3.org/1999/xlink" content-type="dwc:institutionCode" xlink:type="simple">NEFU</named-content></p></list-item></list></tp:treatment-sec><tp:treatment-sec sec-type="Description"><title>Description</title><p>Female (Fig. <xref ref-type="fig" rid="F8036120">2</xref>). Holotype. Length, mesosoma plus metasoma, 0.44 mm. Head (Fig. <xref ref-type="fig" rid="F8036120">2</xref>A) dark brown with pale lines; clypeus and malar space dark brown. Mesosoma and metasoma yellow with pronotum, mid-lobe of mesoscutum (Fig. <xref ref-type="fig" rid="F8036120">2</xref>C) and axilla dark brown. Antennae (Fig. <xref ref-type="fig" rid="F8036120">2</xref>B) pale yellow with radicle and scape dark brown. Wings (Fig. <xref ref-type="fig" rid="F8036120">2</xref>D) hyaline. Legs (Fig. <xref ref-type="fig" rid="F8036120">2</xref>E) pale yellow. Apex of third valvula of ovipositor dark orange.</p><p>Head (Fig. <xref ref-type="fig" rid="F8036120">2</xref>A) as wide as mesosoma. Maxillary and labial palps 1-segmented. Stemmaticum with irregular reticulate sculpture. Antennal formula 1,1,4,2 (Fig. <xref ref-type="fig" rid="F8036120">2</xref>B); F1 1.33× as long as wide, 0.62× as long as pedicel, 0.67× as long as F2. F2 1.71× as long as wide. F1-F6 gradually longer. Flagellum with the following numbers of longitudinal sensilla: F1:0, F2:0, F3:3, F4:3, F5:3, F6:3.</p><p>Mid-lobe of mesoscutum (Fig. <xref ref-type="fig" rid="F8036120">2</xref>C) with two setae posteriorly, each side lobe with two setae. Axilla with one seta anteriorly. Mid-lobe of mesoscutum and scutellum with imbricate sculpture. Distance between placoid sensilla on scutellum 7× the maximum width of a sensillum. Distance between anterior pair of scutellar setae 0.9× as long as the distance between posterior pair. Fore wing (Fig. <xref ref-type="fig" rid="F8036120">2</xref>D) 3.6× as long as wide, sparsely setose, with a clear asetose area around stigmal vein and a wide asetose stripe along margin of disc; marginal fringe as long as width of disc; basal cell with one seta, submarginal vein with two short setae, marginal vein with four long setae along anterior margin. Hind wing 9.55× as long as wide, marginal fringe 2.25× as long as width of disc. Tarsal formula 5-5-5 (Fig. <xref ref-type="fig" rid="F8036120">2</xref>E). Mid-tibial spur 0.52× as long as correspond­ing basitarsus. Hind tibia 1.03× as long as mid-tibia.</p><p>Ovipositor (Fig. <xref ref-type="fig" rid="F8036120">2</xref>F) 1.23× as long as mid-tibia, 0.89× as long as mid-tibia and basitarsus combined. Third valvula 0.72× as long as second valvifer, 0.42× as long as ovipositor.</p></tp:treatment-sec><tp:treatment-sec sec-type="Diagnosis"><title>Diagnosis</title><p>Body largely yellow, except head, pronotum, mid-lobe of mesoscutum and axilla dark brown; mid-lobe of mesoscutum and scutellum with imbricate sculpture. Fore wing (Fig. <xref ref-type="fig" rid="F8036120">2</xref>D) 3.6× as long as wide, sparsely setose, with a clear asetose area around stigmal vein and a wide asetose stripe along margin of disc, marginal fringe as long as width of disc. Ovipositor 1.23× as long as mid-tibia; third valvula terminating in an abrupt angle.</p></tp:treatment-sec><tp:treatment-sec sec-type="Etymology"><title>Etymology</title><p>Ancient Greek παῦρος (paûros) small, little, referring to the sparse setation of the fore wing disc.</p></tp:treatment-sec><tp:treatment-sec sec-type="Taxon discussion"><title>Taxon discussion</title><p>This species has unusual fore wings, the disc of which is very sparsely setose, with the maximum width as long as the maximum marginal fringe length. The remaining <italic><tp:taxon-name><tp:taxon-name-part taxon-name-part-type="genus" reg="Encarsia">E.</tp:taxon-name-part><tp:taxon-name-part taxon-name-part-type="species" reg="longifasciata">longifasciata</tp:taxon-name-part></tp:taxon-name></italic>-group species have the maximum marginal fringe length at most 0.7× as long as maximum disc width. This species appears to be similar to <italic><tp:taxon-name><tp:taxon-name-part taxon-name-part-type="genus" reg="Encarsia">E.</tp:taxon-name-part><tp:taxon-name-part taxon-name-part-type="species" reg="dewa">dewa</tp:taxon-name-part></tp:taxon-name></italic> Pedata &amp; Polaszek having the mid-lobe with two setae, but can be distinguished from the latter by the following: marginal fringe of fore wing as long as width (vs. 0.65-0.7×), scutellum, tegula and metasoma totally pale yellow (vs. inverted triangular patch on scutellum, tegula and sides of metasoma brown), F2 0.67× as long as F3 and without longitudinal sensilla (vs. F2 subequal to slightly shorter than F3, with one longitudinal sensillum)，fore wing with a clear asetose area towards the apex (vs. fore wing with less asetose wing disc towards the apex).</p></tp:treatment-sec><tp:treatment-sec><!--Section generated to contain objects referenced in tp:taxon-treatment.--><fig id="F8036120" position="float" orientation="portrait"><object-id xmlns:xlink="http://www.w3.org/1999/xlink" content-type="arpha" xlink:type="simple">1F03718F-4161-5EF7-B065-3E436D2AA2ED</object-id><object-id xmlns:xlink="http://www.w3.org/1999/xlink" content-type="doi" xlink:type="simple">10.3897/BDJ.10.e91069.figure2</object-id><label>Figure 2.</label><caption><p><italic><tp:taxon-name><tp:taxon-name-part taxon-name-part-type="genus" reg="Encarsia">Encarsia</tp:taxon-name-part><tp:taxon-name-part taxon-name-part-type="species" reg="pauroseta">pauroseta</tp:taxon-name-part></tp:taxon-name></italic> sp. nov. <bold>A</bold> head; <bold>B</bold> antenna; <bold>C</bold> metasoma; <bold>D</bold> wings; <bold>E</bold> legs; <bold>F</bold> ovipositor. Scale bars = 50 μm.</p></caption><graphic xmlns:xlink="http://www.w3.org/1999/xlink" xlink:href="bdj-10-e91069-g002.jpg" position="float" id="oo_716117.jpg" orientation="portrait" xlink:type="simple"><uri content-type="original_file" xlink:type="simple">https://binary.pensoft.net/fig/716117</uri></graphic></fig></tp:treatment-sec></tp:taxon-treatment>
