# Supplementary material for: Two new species and a new record of the Encarsialongifasciata-group (Hymenoptera, Aphelinidae) from Malaysia and China
Source: Biodivers Data J. 2022 Sep 26;10:e91069. doi: 10.3897/BDJ.10.e91069 (PMC9848454; doi:10.3897/BDJ.10.e91069)
Supplement: XML Treatment for Encarsia longifasciata [file BDJ.10.e91069-treatment3.xml]

<!DOCTYPE tp:taxon-treatment
  PUBLIC "-//TaxonX//DTD Taxonomic Treatment Publishing DTD v0 20100105//EN" "tax-treatment-NSO.dtd">
<tp:taxon-treatment xmlns:tp="http://www.plazi.org/taxpub"><tp:treatment-meta><mixed-citation publication-type="journal"><person-group><name><surname>Geng</surname><given-names>Hui</given-names></name><name><surname>Li</surname><given-names>Cheng-De</given-names></name><name><surname>Polaszek</surname><given-names>Andrew</given-names></name><name><surname>Liu</surname><given-names>Si-Zhu</given-names></name></person-group><article-title>Two new species and a new record of the <italic><tp:taxon-name><tp:taxon-name-part taxon-name-part-type="genus" reg="Encarsia">Encarsia</tp:taxon-name-part><tp:taxon-name-part taxon-name-part-type="species" reg="longifasciata">longifasciata</tp:taxon-name-part></tp:taxon-name></italic>-group (<tp:taxon-name><tp:taxon-name-part taxon-name-part-type="order">Hymenoptera</tp:taxon-name-part></tp:taxon-name>, <tp:taxon-name><tp:taxon-name-part taxon-name-part-type="family">Aphelinidae</tp:taxon-name-part></tp:taxon-name>) from Malaysia and China</article-title><source>Biodivers Data J</source><day>26</day><month>09</month><year>2022</year><volume>10</volume><pub-id pub-id-type="doi">10.3897/BDJ.10.e91069</pub-id></mixed-citation></tp:treatment-meta><tp:nomenclature><tp:taxon-name>
            <object-id xmlns:xlink="http://www.w3.org/1999/xlink" content-type="arpha" xlink:type="simple">019B9B9D-C2E3-5325-82BC-E7350D131944</object-id>
            <tp:taxon-name-part taxon-name-part-type="genus">Encarsia</tp:taxon-name-part>
            <tp:taxon-name-part taxon-name-part-type="species">longifasciata</tp:taxon-name-part>
          </tp:taxon-name><tp:taxon-authority>Subba Rao, 1984</tp:taxon-authority><tp:nomenclature-citation-list><tp:nomenclature-citation><tp:taxon-name>
                <tp:taxon-name-part taxon-name-part-type="genus" reg="Encarsia">Encarsia</tp:taxon-name-part>
                <tp:taxon-name-part taxon-name-part-type="species" reg="longifasciata">longifasciata</tp:taxon-name-part>
              </tp:taxon-name><comment> <xref ref-type="bibr" rid="B8036059">Subba Rao 1984</xref>: 260–261. Holotype ♀, India-Karnataka, (NHMUK, examined).</comment></tp:nomenclature-citation><tp:nomenclature-citation><tp:taxon-name>
                <tp:taxon-name-part taxon-name-part-type="genus" reg="Encarsia">Encarsia</tp:taxon-name-part>
                <tp:taxon-name-part taxon-name-part-type="species" reg="longifasciata">longifasciata</tp:taxon-name-part>
              </tp:taxon-name><comment> Subba Rao: <xref ref-type="bibr" rid="B8036107">Viggiani 1987</xref>: 35; <xref ref-type="bibr" rid="B8036098">Viggiani and Ren 1993</xref>: 223, 226; <xref ref-type="bibr" rid="B8035989">Huang and Polaszek 1998</xref>: 1906; <xref ref-type="bibr" rid="B8035972">Geng and Li 2016</xref>: 544.</comment></tp:nomenclature-citation></tp:nomenclature-citation-list></tp:nomenclature><tp:treatment-sec sec-type="materials"><title>Materials</title><list list-type="alpha-lower" list-content="occurrences"><list-item><p><bold>Type status:</bold> <named-content xmlns:xlink="http://www.w3.org/1999/xlink" content-type="dwc:typeStatus" xlink:type="simple">Other material</named-content>. <bold>Occurrence:</bold> individualCount: <named-content xmlns:xlink="http://www.w3.org/1999/xlink" content-type="dwc:individualCount" xlink:type="simple">2</named-content>; sex: <named-content xmlns:xlink="http://www.w3.org/1999/xlink" content-type="dwc:sex" xlink:type="simple">female</named-content>; lifeStage: <named-content xmlns:xlink="http://www.w3.org/1999/xlink" content-type="dwc:lifeStage" xlink:type="simple">adult</named-content>; <bold>Location:</bold> country: <named-content xmlns:xlink="http://www.w3.org/1999/xlink" content-type="dwc:country" xlink:type="simple">Malaysia</named-content>; countryCode: <named-content xmlns:xlink="http://www.w3.org/1999/xlink" content-type="dwc:countryCode" xlink:type="simple">MYS</named-content>; stateProvince: <named-content xmlns:xlink="http://www.w3.org/1999/xlink" content-type="dwc:stateProvince" xlink:type="simple">Borneo</named-content>; county: <named-content xmlns:xlink="http://www.w3.org/1999/xlink" content-type="dwc:county" xlink:type="simple">Sabah</named-content>; municipality: <named-content xmlns:xlink="http://www.w3.org/1999/xlink" content-type="dwc:municipality" xlink:type="simple">Keningau</named-content>; locality: <named-content xmlns:xlink="http://www.w3.org/1999/xlink" content-type="dwc:locality" xlink:type="simple">Jungle Girl Camp</named-content>; verbatimLatitude: <named-content xmlns:xlink="http://www.w3.org/1999/xlink" content-type="dwc:verbatimLatitude" xlink:type="simple">5°26'55.7" N</named-content>; verbatimLongitude: <named-content xmlns:xlink="http://www.w3.org/1999/xlink" content-type="dwc:verbatimLongitude" xlink:type="simple">116°27'08.6" E</named-content>; <bold>Identification:</bold> identificationID: <named-content xmlns:xlink="http://www.w3.org/1999/xlink" content-type="dwc:identificationID" xlink:type="simple">E448, E451</named-content>; identifiedBy: <named-content xmlns:xlink="http://www.w3.org/1999/xlink" content-type="dwc:identifiedBy" xlink:type="simple">Geng Hui</named-content>; <bold>Event:</bold> year: <named-content xmlns:xlink="http://www.w3.org/1999/xlink" content-type="dwc:year" xlink:type="simple">2016</named-content>; month: <named-content xmlns:xlink="http://www.w3.org/1999/xlink" content-type="dwc:month" xlink:type="simple">August</named-content>; day: <named-content xmlns:xlink="http://www.w3.org/1999/xlink" content-type="dwc:day" xlink:type="simple">21-25</named-content>; <bold>Record Level:</bold> institutionCode: <named-content xmlns:xlink="http://www.w3.org/1999/xlink" content-type="dwc:institutionCode" xlink:type="simple">NEFU</named-content></p></list-item></list></tp:treatment-sec><tp:treatment-sec sec-type="Notes"><title>Notes</title><p>Two specimens agree with the descriptions given by <xref ref-type="bibr" rid="B8035989">Huang and Polaszek (1998)</xref> except narrower fore wing: marginal fringe of fore wing 0.68× as long as disc width and marginal vein with three to four setae along anterior margin. This is the first record of <italic><tp:taxon-name><tp:taxon-name-part taxon-name-part-type="genus" reg="Encarsia">E.</tp:taxon-name-part><tp:taxon-name-part taxon-name-part-type="species" reg="longifasciata">longifasciata</tp:taxon-name-part></tp:taxon-name></italic> from Malaysia.</p></tp:treatment-sec><ref-list><ref id="B8036059"><element-citation xmlns:xlink="http://www.w3.org/1999/xlink" publication-type="article" xlink:type="simple"><person-group person-group-type="author"><name name-style="western"><surname>Subba Rao</surname><given-names>BR</given-names></name></person-group><year>1984</year><article-title>Descriptions of new species of Oriental <tp:taxon-name><tp:taxon-name-part taxon-name-part-type="family">Mymaridae</tp:taxon-name-part></tp:taxon-name> and <tp:taxon-name><tp:taxon-name-part taxon-name-part-type="family">Aphelinidae</tp:taxon-name-part></tp:taxon-name> (<tp:taxon-name><tp:taxon-name-part taxon-name-part-type="order">Hymenoptera</tp:taxon-name-part></tp:taxon-name>: <tp:taxon-name><tp:taxon-name-part taxon-name-part-type="superfamily">Chalcidoidea</tp:taxon-name-part></tp:taxon-name>).</article-title><source>Proceedings of the Indian Academy of Sciences (Animal Sciences)</source><volume>93</volume><fpage>260</fpage><lpage>261</lpage></element-citation></ref><ref id="B8036107"><element-citation xmlns:xlink="http://www.w3.org/1999/xlink" publication-type="article" xlink:type="simple"><person-group person-group-type="author"><name name-style="western"><surname>Viggiani</surname><given-names>G</given-names></name></person-group><year>1987</year><article-title>New species of <italic><tp:taxon-name><tp:taxon-name-part taxon-name-part-type="genus" reg="Encarsia">Encarsia</tp:taxon-name-part></tp:taxon-name></italic> Förster (<tp:taxon-name><tp:taxon-name-part taxon-name-part-type="order">Hymenoptera</tp:taxon-name-part></tp:taxon-name>: <tp:taxon-name><tp:taxon-name-part taxon-name-part-type="family">Aphelinidae</tp:taxon-name-part></tp:taxon-name>), parasitoids of whiteflies.</article-title><source>Bollettino del Laboratorio di Entomologia Agraria 'Filippo Silvestri'</source><volume>44</volume><fpage>33</fpage><lpage>41</lpage></element-citation></ref><ref id="B8036098"><element-citation xmlns:xlink="http://www.w3.org/1999/xlink" publication-type="article" xlink:type="simple"><person-group person-group-type="author"><name name-style="western"><surname>Viggiani</surname><given-names>G</given-names></name><name name-style="western"><surname>Ren</surname><given-names>H</given-names></name></person-group><year>1993</year><article-title>New species and records of <tp:taxon-name><tp:taxon-name-part taxon-name-part-type="family">Aphelinidae</tp:taxon-name-part></tp:taxon-name> (<tp:taxon-name><tp:taxon-name-part taxon-name-part-type="order">Hymenoptera</tp:taxon-name-part></tp:taxon-name>: <tp:taxon-name><tp:taxon-name-part taxon-name-part-type="superfamily">Chalcidoidea</tp:taxon-name-part></tp:taxon-name>) from China.</article-title><source>Bollettino del Laboratorio di Entomologia Agraria 'Filippo Silvestri'</source><volume>48</volume><fpage>219</fpage><lpage>239</lpage></element-citation></ref><ref id="B8035989"><element-citation xmlns:xlink="http://www.w3.org/1999/xlink" publication-type="article" xlink:type="simple"><person-group person-group-type="author"><name name-style="western"><surname>Huang</surname><given-names>J.</given-names></name><name name-style="western"><surname>Polaszek</surname><given-names>A.</given-names></name></person-group><year>1998</year><article-title>A revision of the Chinese species of <italic><tp:taxon-name><tp:taxon-name-part taxon-name-part-type="genus" reg="Encarsia">Encarsia</tp:taxon-name-part></tp:taxon-name></italic> Förster (<tp:taxon-name><tp:taxon-name-part taxon-name-part-type="order">Hymenoptera</tp:taxon-name-part></tp:taxon-name>: <tp:taxon-name><tp:taxon-name-part taxon-name-part-type="family">Aphelinidae</tp:taxon-name-part></tp:taxon-name>): parasitoids of whiteflies, scale insects and aphids (<tp:taxon-name><tp:taxon-name-part taxon-name-part-type="order">Hemiptera</tp:taxon-name-part></tp:taxon-name>: <tp:taxon-name><tp:taxon-name-part taxon-name-part-type="family">Aleyrodidae</tp:taxon-name-part></tp:taxon-name>, <tp:taxon-name><tp:taxon-name-part taxon-name-part-type="family">Diaspididae</tp:taxon-name-part></tp:taxon-name>, <tp:taxon-name><tp:taxon-name-part taxon-name-part-type="superfamily">Aphidoidea</tp:taxon-name-part></tp:taxon-name>).</article-title><source>Journal of Natural History</source><volume>32</volume><issue>12</issue><fpage>1825</fpage><lpage>1966</lpage><pub-id pub-id-type="doi">10.1080/00222939800770911</pub-id></element-citation></ref><ref id="B8035972"><element-citation xmlns:xlink="http://www.w3.org/1999/xlink" publication-type="article" xlink:type="simple"><person-group person-group-type="author"><name name-style="western"><surname>Geng</surname><given-names>H.</given-names></name><name name-style="western"><surname>Li</surname><given-names>C. D.</given-names></name></person-group><year>2016</year><article-title>Five new species of genus <italic><tp:taxon-name><tp:taxon-name-part taxon-name-part-type="genus" reg="Encarsia">Encarsia</tp:taxon-name-part></tp:taxon-name></italic> Foerster from China (<tp:taxon-name><tp:taxon-name-part taxon-name-part-type="order">Hymenoptera</tp:taxon-name-part></tp:taxon-name>: <tp:taxon-name><tp:taxon-name-part taxon-name-part-type="family">Aphelinidae</tp:taxon-name-part></tp:taxon-name>)</article-title><source>Zootaxa</source><volume>4162</volume><issue>3</issue><fpage>535</fpage><lpage>549</lpage><pub-id pub-id-type="doi">10.11646/zootaxa.4162.3.7</pub-id></element-citation></ref></ref-list></tp:taxon-treatment>
